# Supplementary material for: Re-Evaluating Human Cytomegalovirus Vaccine Design: Prediction of T Cell Epitopes
Source: Vaccines (Basel). 2023 Oct 24;11(11):1629. doi: 10.3390/vaccines11111629 (PMC10674879; doi:10.3390/vaccines11111629)
Supplement: Supplementary file 1 [file vaccines-11-01629-s001.zip]

Archive with 1 entries (1 files):
- vaccines-2612288-supplementary.pdf
